# Supplementary material for: Molecular Basis for the Evolution of Species-Specific Hemoglobin Capture by Staphylococcus aureus
Source: mBio. 2018 Nov 20;9(6):e01524-18. doi: 10.1128/mBio.01524-18 (PMC6247092; doi:10.1128/mBio.01524-18)
Supplement: DATA SET S1 [file mbo006184177sd1.xlsx]

## Sheet: HBA PAML
Tree	n(species)	Model	Tree length	lnL	dN/dS	Statistical inference	Amino acid site	Posterior probability	dN/dS (+/- error)	2d	p-value
species	27	M1	0.85769	-1199	0.1829
		M2	0.89659	-1191.57	0.2901	Naïve Empirical Bayes	8T	1.000**	4.55
							19A	0.737	3.616
							78N	0.959*	4.404
						Bayes Empirical Bayes	8T	0.999**	4.516+-1.363
							19A	0.787	3.650+-1.769
							78N	0.963*	4.358+-1.461	14.856	0.000594376
		M7	0.8883	-1199.53	0.212
		M8	0.90418	-1191.95	0.2981	Naïve Empirical Bayes	8T	1.000**	4.541
							19A	0.79	3.786
							78N	0.972*	4.444
						Bayes Empirical Bayes	8T	1.000**	3.557+-1.088
							19A	0.959*	3.427+-1.174
							25G	0.715	2.678+-1.561
							71A	0.706	2.563+-1.378
							78N	0.996**	3.544+-1.097	15.1612	0.000510256
gene	27	M1	0.77035	-1153.86	0.2026
		M2	0.79051	-1151.79	0.2518	Naïve Empirical Bayes	8T	0.967*	3.969
						Bayes Empirical Bayes	8T	0.960*	2.882+-1.590
							19A	0.605	1.914+-1.161
							21A	0.522	1.786+-1.215
							25G	0.567	1.925+-1.341	2.06945	0.126255
		M7	0.77202	-1154.02	0.2106
		M8	0.78543	-1152.29	0.2722	Naïve Empirical Bayes	8T	1.000**	1.595
							12A	0.998**	1.591
							15G	0.82	1.314
							18G	0.952*	1.52
							19A	1.000**	1.595
							21A	0.993**	1.585
							23E	0.999**	1.593
							24Y	0.845	1.354
							25G	0.994**	1.586
							57G	0.998**	1.592
							64D	0.909	1.454
							67T	1.000**	1.595
							68N	1.000**	1.595
							71A	0.999**	1.594
							78N	1.000**	1.595
							82A	0.958*	1.531
							113L	0.973*	1.552
							116E	0.975*	1.557
						Bayes Empirical Bayes	8T	0.996**	2.037+-0.714
							12A	0.638	1.387+-0.698
							19A	0.918	1.906+-0.726
							21A	0.803	1.707+-0.812
							23E	0.729	1.550+-0.719
							24Y	0.524	1.158+-0.923
							25G	0.826	1.753+-0.814
							57G	0.677	1.453+-0.705
							67T	0.836	1.740+-0.698
							68N	0.83	1.728+-0.696
							71A	0.77	1.625+-0.726
							78N	0.85	1.767+-0.701
							113L	0.54	1.202+-0.741
							116E	0.555	1.229+-0.743	1.73313	0.176731
NOTE: amino acid numbering is based on removal of N-terminal methionine
Phylogenetic analysis by maximum likelihood (PAML) performed using simian primate sequences (Figure 3B). Analysis was performed using both conserved species and maximum likelihood gene trees (see Materials and Methods for additional details).

## Sheet: HBB PAML
Tree	n(species)	Model	Tree length	lnL	dN/dS	Statistical inference	Amino acid site	Posterior probability	dN/dS (+/- error)	2d	p-value
species	30	M1	1.02343	-1355.52
		M2	1.0674	-1342.48		Naïve Empirical Bayes	5P	0.549	2.56
							6E	0.601	2.71
							9S	1.000**	3.844
							13A	0.679	2.93
							43E	0.94	3.675
							50T	0.896	3.55
							76A	0.999**	3.841
							87T	0.709	3.016
							125P	0.916	3.604
						Bayes Empirical Bayes	5P	0.528	2.537+-1.556
							6E	0.571	2.662+-1.544
							9S	1.000**	4.163+-0.944
							13A	0.646	2.909+-1.540
							43E	0.915	3.823+-1.179
							50T	0.887	3.763+-1.286
							76A	0.999**	4.160+-0.949
							87T	0.677	3.016+-1.530
							125P	0.919	3.904+-1.239	26.0695	2.18314e-06
		M7	0.96435	-1354.47
		M8	1.06678	-1342.65		Naïve Empirical Bayes	5P	0.805	2.96
							6E	0.886	3.203
							9S	1.000**	3.543
							13A	0.919	3.299
							43E	0.997**	3.534
							50T	0.981*	3.485
							56G	0.531	2.141
							76A	1.000**	3.543
							87T	0.93	3.334
							125P	0.976*	3.471
						Bayes Empirical Bayes	5P	0.748	2.983+-1.479
							6E	0.833	3.271+-1.300
							9S	1.000**	3.849+-0.676
							13A	0.877	3.426+-1.191
							43E	0.991**	3.817+-0.731
							50T	0.972*	3.759+-0.841
							76A	1.000**	3.849+-0.677
							87T	0.894	3.487+-1.142
							125P	0.972*	3.760+-0.852	23.6506	7.31702e-06
gene	30	M1	0.88184	-1280.49	0.1544
		M2	0.89868	-1274.45	0.2662	Naïve Empirical Bayes	5P	0.942	2.414
							6E	0.965*	2.448
							9S	0.998**	2.499
							13A	0.965*	2.449
							21D	0.728	2.065
							22E	0.574	1.569
							43E	0.964*	2.447
							50T	0.885	2.323
							56G	0.904	2.357
							76A	0.986*	2.481
							87T	0.968*	2.454
							104R	0.774	2.144
							125P	0.979*	2.47
						Bayes Empirical Bayes	5P	0.707	2.480+-1.116
							6E	0.811	2.730+-1.050
							9S	0.994**	3.179+-0.795
							13A	0.808	2.719+-1.048
							43E	0.771	2.608+-1.055
							50T	0.515	1.995+-1.170
							56G	0.545	2.082+-1.100
							76A	0.928	3.018+-0.910
							87T	0.827	2.768+-1.033
							125P	0.915	3.009+-0.962	12.0861	0.0023743
		M7	0.94438	-1281.24	0.2
		M8	0.89947	-1274.4	0.2664	Naïve Empirical Bayes	5P	0.984*	2.483
							6E	0.997**	2.512
							9S	1.000**	2.519
							13A	0.997**	2.512
							21D	0.656	1.743
							22E	0.577	1.551
							43E	0.999**	2.516
							50T	0.9	2.294
							56G	0.965*	2.439
							76A	1.000**	2.518
							87T	0.997**	2.513
							104R	0.737	1.926
							125P	0.997**	2.512
						Bayes Empirical Bayes	5P	0.844	2.716+-1.064
							6E	0.934	2.956+-0.855
							9S	0.999**	3.123+-0.636
							13A	0.934	2.955+-0.854
							43E	0.93	2.940+-0.851
							50T	0.569	1.938+-1.354
							56G	0.693	2.294+-1.230
							76A	0.984*	3.087+-0.693
							87T	0.943	2.979+-0.830
							125P	0.968*	3.050+-0.760	13.6964	0.00106137
NOTE: amino acid numbering is based on removal of N-terminal methionine
Phylogenetic analysis by maximum likelihood (PAML) performed using simian primate sequences (Figure 4A). Analysis was performed using both conserved species and maximum likelihood gene trees (see Materials and Methods for additional details).

## Sheet: HBA-data monkey
Test	Codon	a	b-	Pr[b=b-]	b+	Pr[b=b+]	p-value	q-value	dS	dN	dN/dS	dN-dS	Normalized dN-dS	p-value	E[dS]	E[dN]	Normalized E[dN-dS]	Posterior Probability	Bayes Factor	Selection
MEME	18	0	0	0.910193	14.3338	0.0898074	0.0656901	1												episodic purifying
	67	0	0	0.75422	18.392	0.24578	0.0574455	1												episodic purifying
	68	0.00798137	0.00730452	0.816103	26.2233	0.183897	0.0430483	1												episodic purifying
FEL	4								2.93937	0	0		-11.1833	0.0471894						negative
	23								45.1096	2.10936	0.047		-163.602	0.0488065						negative
	43								94.7368	0	0		-360.442	0.000109565						negative
	44								6.09185	0	0		-23.1775	0.0159847						negative
	50								15.0581	0	0		-57.2909	0.0149202						negative
	55								3.56477	0	0		-13.5628	0.0392927						negative
	72								32.555	0	0		-123.861	0.0101873						negative
	81								2.76418	0	0		-10.5168	0.085434						negative
	84								25.2724	0	0		-96.153	0.00988594						negative
	102								32.555	0	0		-123.861	0.00899011						negative
	111								7.46451	0	0		-28.4	0.00617556						negative
	114								2.58747	0	0		-9.84445	0.098816						negative
	116								73.6674	1.42197	0.019		-274.87	0.0357135						negative
	124								2.79306	0	0		-10.6267	0.0846156						negative
	131								2.89817	0	0		-11.0266	0.0417009						negative
	71								3.16256e-15	3.84127	1214607786097330		14.6148	0.0920853						negative
SLAC	43											-8.99446	-34.2205	0.00823006						negative
	50											-4.49723	-17.1103	0.0907197						negative
	72											-4.49723	-17.1103	0.0907197						negative
	84											-4.49723	-17.1103	0.0907197						negative
	102											-4.49723	-17.1103	0.0907197						negative
	111											-3.67189	-13.9701	0.037037						negative
REL	8														1.02514	2.85362	1.82848	1	5193770000000	positive
	12														0.710751	2.84953	2.13878	0.999442	1583.68	positive
	19														1.86895	2.85362	0.984669	0.999999	1593250	positive
	67														0.696934	2.85347	2.15654	0.99998	45098	positive
	68														0.847512	2.85342	2.0059	0.999967	26671.8	positive
	71														0.671969	2.85351	2.18154	0.999986	62309.9	positive
	78														1.83124	2.85362	1.02238	1	602832000	positive
	113														0.76883	2.84829	2.07946	0.999212	1122.21	positive
	4														1.86914	0.076952	-1.79219	0.993884	183.703	negative
	26														1.86913	0.0786563	-1.79047	0.993275	166.983	negative
	43															1.86914	0.0652868	-1.80385	0.998029	negative
	44															1.86914	0.0769634	-1.79217	0.993879	negative
	50															1.869	0.0702911	-1.7987	0.996245	negative
	55															1.86914	0.0783505	-1.79079	0.993385	negative
	66															1.86913	0.0844826	-1.78464	0.991197	negative
	72															1.86905	0.0701687	-1.79888	0.996292	negative
	81															1.86914	0.0709109	-1.79823	0.996035	negative
	83															1.86913	0.0844826	-1.78464	0.991197	negative
	84															1.86911	0.0639924	-1.80512	0.998483	negative
	88															1.86914	0.0786405	-1.7905	0.993281	negative
	101															1.86914	0.0847781	-1.78436	0.991092	negative
	102															1.86909	0.0640284	-1.80507	0.998468	negative
	105															1.8687	0.0854985	-1.7832	0.990823	negative
	108															1.86914	0.0717289	-1.79741	0.995743	negative
	111															1.86914	0.0786363	-1.7905	0.993283	negative
	114															1.86913	0.0769662	-1.79216	0.993878	negative
	124															1.86914	0.0709103	-1.79823	0.996035	negative
	130															1.86914	0.0786363	-1.7905	0.993282	negative
	131															1.86914	0.0709099	-1.79823	0.996035	negative
NOTE: amino acid numbering is based on removal of N-terminal methionine

## Sheet: HBB-data monkey
Test	Codon	a	b-	Pr[b=b-]	b+	Pr[b=b+]	p-value	q-value	dS	dN	dN/dS	dN-dS	Normalized dN-dS	p-value	E[dS]	E[dN]	Normalized E[dN-dS]	Posterior Probability	Bayes Factor	Selection
MEME	5	0	0	0.87038	18.7966	0.12962	0.0310067	1
	13	0	0	1.00001e-09	2.69248	1	0.0877052	1
	56	0	0	0.823708	10.1067	0.176292	0.0611889	1
	76	0	0	0.14923	6.26513	0.85077	0.0223575	1
	125	1.34367	0.00574856	0.876098	22.6673	0.123902	0.0861075	1
FEL	13								0	2.10144	infinite		6.58518	0.0918563						positive
	76								3.00682e-15	3.94962	1313553854238030		12.3767	0.0317138						positive
	2								7.62968	0	0		-23.9087	0.00146618
	7								8.58608	0	0		-26.9057	0.0224143
	8								6.1291	0	0		-19.2064	0.00349089
	11								2.81636	0	0		-8.82548	0.0479094
	12								7.40161	0	0		-23.194	0.000100501
	17								9.1354	0	0		-28.6271	0.0139439
	19								4.273	0.422265	0.099		-12.0668	0.0574594
	21								7.84395	1.27037	0.162		-20.5993	0.0626165
	34								2.66941	0	0		-8.36497	0.0516265
	38								1.24566	0	0		-3.90347	0.0914441
	42								2.11589	0	0		-6.63045	0.0851162
	46								2.63085	0	0		-8.24413	0.0762976
	64								2.59332	0	0		-8.12655	0.040055
	66								5.40855	0	0		-16.9485	0.00434612
	68								3.85901	0	0		-12.0928	0.0104218
	73								2.01287	0	0		-6.30761	0.0901901
	80								1.95794	0	0		-6.1355	0.0636718
	83								2.55789	0	0		-8.01552	0.0409329
	84								1.23056	0	0		-3.85613	0.0924171
	87								44.0784	2.3855	0.054		-130.651	0.0158841
	97								7.40883	0	0		-23.2166	0.00150941
	98								2.48851	0	0		-7.79811	0.0970344
	100								1.4271	0	0		-4.47201	0.0964693
	102								10.0584	0	0		-31.5194	0.000125309
	108								2.14545	0	0		-6.72307	0.0581598
	111								8.85059	0	0		-27.7346	0.00297945
	118								4.27332	0	0		-13.3911	0.0147849
	121								1.50332	0	0		-4.71088	0.0964152
	124								10.0344	0	0		-31.4441	0.000157485
	132								1.47855	0	0		-4.63324	0.0730412
	141								1.98623	0	0		-6.22413	0.0924969
	142								1.96552	0	0		-6.15925	0.0777414
REL	5														0.482549	2.11607	1.63352	0.991654	1443.55	positive
	9														1.1786	2.11769	0.939086	0.813629	53.0398	positive
	13														0.474529	2.11762	1.64309	0.994451	2177.38	positive
	43														0.833337	2.11769	1.28435	0.902322	112.232	positive
	50														0.482243	2.1176	1.63536	0.992461	1599.45	positive
	56														0.492065	2.11416	1.6221	0.988304	1026.59	positive
	76														0.486525	2.11769	1.63117	0.991405	1401.35	positive
	104														0.557437	1.79752	1.24008	0.823768	56.7903	positive
	125														0.708036	2.11403	1.406	0.932868	168.828	positive
	0														0.999999	0.0248461	-0.975153	0.999571	191.94	negative
	2														4.17485	0.0266203	-4.14823	0.999939	1360.39	negative
	4														0.482199	0.0243741	-0.457825	0.999718	291.842	negative
	7														2.24873	0.0283573	-2.22037	0.998837	70.6747	negative
	8														3.4882	0.0244914	-3.46371	0.999919	1018.98	negative
	10														0.687723	0.0268239	-0.660899	0.998663	61.4984	negative
	12														4.3394	0.0243747	-4.31503	0.999999	159988	negative
	17														2.3106	0.0247531	-2.28585	0.999757	338.923	negative
	27														0.474512	0.0268238	-0.447688	0.998585	58.1069	negative
	30														0.519849	0.0257652	-0.494084	0.999091	90.4992	negative
	36														0.482199	0.0254614	-0.456738	0.999223	105.796	negative
	38														0.65393	0.0243741	-0.629556	0.999731	305.443	negative
	40														0.519849	0.0257652	-0.494084	0.999091	90.4992	negative
	44														0.474512	0.0256345	-0.448878	0.999141	95.7564	negative
	49														0.637502	0.0258303	-0.611672	0.99909	90.4011	negative
	51														0.482199	0.0254614	-0.456738	0.999223	105.796	negative
	53														0.482199	0.026824	-0.455375	0.998588	58.2187	negative
	55														0.999999	0.0248461	-0.975153	0.999571	191.94	negative
	57														0.524688	0.0246784	-0.500009	0.999586	198.682	negative
	59														0.849545	0.0247926	-0.824752	0.999574	193.17	negative
	61														0.849545	0.0247926	-0.824752	0.999574	193.17	negative
	62														0.482199	0.026824	-0.455375	0.998588	58.2187	negative
	63														0.528371	0.0266605	-0.50171	0.998681	62.3018	negative
	65														0.849545	0.0247926	-0.824752	0.999574	193.17	negative
	66														3.36156	0.0244697	-3.33709	0.999908	898.079	negative
	68														4.10148	0.0332232	-4.06826	0.999718	292.234	negative
	70														0.474512	0.0268238	-0.447688	0.998585	58.1069	negative
	72														0.528371	0.024626	-0.503745	0.99961	211.124	negative
	77														0.524688	0.0262728	-0.498415	0.998858	72.0049	negative
	80														1.04628	0.0246847	-1.0216	0.99964	228.285	negative
	82														0.849545	0.0247926	-0.824752	0.999574	193.17	negative
	84														0.644758	0.0243772	-0.620381	0.999728	302.982	negative
	86														0.474512	0.0268238	-0.447688	0.998585	58.1069	negative
	89														0.528371	0.024626	-0.503745	0.99961	211.124	negative
	92														0.524688	0.0262728	-0.498415	0.998858	72.0049	negative
	93														0.528371	0.0265321	-0.501839	0.998741	65.2861	negative
	95														0.849545	0.0247926	-0.824752	0.999574	193.17	negative
	97														4.16567	0.0264225	-4.13924	0.99994	1365.35	negative
	100														0.748533	0.0254658	-0.723068	0.999274	113.303	negative
	102														4.32538	0.0247354	-4.30064	0.999997	31286.3	negative
	108														1.14182	0.0246859	-1.11713	0.999649	234.748	negative
	111														4.21955	0.036883	-4.18267	0.999798	406.533	negative
	112														0.528371	0.0265321	-0.501839	0.998741	65.2861	negative
	115														0.654767	0.026824	-0.627943	0.998651	60.9462	negative
	117														0.524688	0.0262728	-0.498415	0.998858	72.0049	negative
	118														2.98177	0.0283646	-2.95341	0.999218	105.215	negative
	120														0.486501	0.0241845	-0.462317	0.999801	414.314	negative
	121														0.775172	0.0261162	-0.749056	0.998995	81.8086	negative
	123														0.474512	0.024374	-0.450138	0.999718	291.283	negative
	124														4.32806	0.0254632	-4.30259	0.999996	22158.6	negative
	128														0.482199	0.026824	-0.455375	0.998588	58.2187	negative
	129														0.474512	0.0268238	-0.447688	0.998585	58.1069	negative
	132														0.761318	0.0241986	-0.737119	0.999809	431.264	negative
	135														0.716714	0.0268242	-0.689889	0.998674	61.9843	negative
	138														0.731618	0.0268241	-0.704794	0.998679	62.2416	negative
	140														0.569697	0.0268243	-0.542872	0.99862	59.5657	negative
	142														1.04851	0.026366	-1.02215	0.998972	79.9894	negative
NOTE: amino acid numbering is based on removal of N-terminal methionine
